# Supplementary material for: Early Gβγ-GRK2 Inhibition Ameliorates Osteoarthritis Development by Simultaneous Anti-Inflammatory and Chondroprotective Effects
Source: Int J Mol Sci. 2022 Jul 19;23(14):7933. doi: 10.3390/ijms23147933 (PMC9323311; doi:10.3390/ijms23147933)
Supplement: Supplementary file 1 [file ijms-23-07933-s001.zip]

Archive with 1 entries (1 files):
- Supplementary Tables_07112022.pdf
